# Supplementary material for: Educational Attainment and Employment Outcome of Survivors of Pediatric CNS Tumors in Switzerland—A Report from the Swiss Childhood Cancer Survivor Study
Source: Children (Basel). 2022 Mar 14;9(3):411. doi: 10.3390/children9030411 (PMC8947698; doi:10.3390/children9030411)
Supplement: Supplementary file 1 [file children-09-00411-s001.zip]

Archive with 1 entries (1 files):
- children-1573207-supplementary.pdf
